# Supplementary material for: Catchment-based sampling of river eDNA integrates terrestrial and aquatic biodiversity of alpine landscapes
Source: Oecologia. 2023 Aug 9;202(4):699–713. doi: 10.1007/s00442-023-05428-4 (PMC10475001; doi:10.1007/s00442-023-05428-4)
Supplement: Supplementary file 2 — Supplementary file2 (XLSX 31 KB) [file 442_2023_5428_MOESM2_ESM.xlsx]

## Sheet: ReadMe
Catchment-based sampling of river eDNA integrates terrestrial and aquatic biodiversity of alpine landscapes Merin Reji Chacko, Florian Altermatt, Fabian Fopp, Antoine Guisan, Thomas Keggin, Arnaud Lyet, Pierre-Louis Rey, Eilísh Richards, Alice Valentini, Conor Waldock, Loïc Pellissier *Corresponding authors: merin.rejichacko@gmail.com, loic.pellissier@usys.ethz.ch
Supplementary Information 2: Checklist of Included and Excluded Taxa
There are two further sheets in this dataset, one for identified plant and one for identified animal taxa. The following table summarises the columns present:
Column	Information
Taxon	The name that was provided according to the SPYGEN reference database
Included	This column summarises whether this taxa was included (Y) or excluded (N). This was determined by whether the taxon is historically recorded to be present in this region. We additionally removed horticultural and domesticated taxa.
Taxon_CH	The standard name used in Switzerland, according to the InfoSpecies (Schweizerisches Informationszentrum für Arten, Swiss Information Centre for Species)
Comments	Any further comments

## Sheet: Plants
Taxon	Included	Taxon_CH	Comment
Bartramiaceae	Y	Bartramiaceae
Bryaceae	Y	Bryaceae
Gemmabryum	N	Gemmabryum
Seligeria	Y	Seligeria
Cratoneuron filicinum	Y	Cratoneuron filicinum
Palustriella	Y	Palustriella
Brachythecium rutabulum	Y	Brachythecium rutabulum
Oxyrrhynchium hians	Y	Oxyrrhynchium hians
Thamnobryum neckeroides	Y	Thamnobryum neckeroides
Didymodon tophaceus	Y	Didymodon tophaceus
Eucladium verticillatum	Y	Eucladium verticillatum
Triglochin palustris	Y	Triglochin palustris
apioid superclade	Y	apioid superclade
Apioideae	Y	Apioideae
Astrantia	Y	Astrantia
Bupleurum	Y	Bupleurum
Bupleurum falcatum	Y	Bupleurum falcatum
Chaerophyllum	Y	Chaerophyllum
Meum athamanticum	Y	Meum athamanticum
Pimpinella	Y	Pimpinella
Scandicinae	Y	Scandicinae
Selineae	Y	Selineae
Araliaceae	Y	Araliaceae
Aquifoliaceae	Y	Aquifoliaceae
Allium	Y	Allium
Narcissus	Y	Narcissus
Asparagus	Y	Asparagus
Crocoideae	Y	Crocoideae
Iris	Y	Iris
Gymnadenia	Y	Gymnadenia
Orchidinae	Y	Orchidinae
Achillea	Y	Achillea
Achillea macrophylla	Y	Achillea macrophylla
Anthemideae	Y	Anthemideae
Asteraceae	Y	Asteraceae
Asteroideae	Y	Asteroideae
Hieraciinae	Y	Hieraciinae
Leontodon	Y	Leontodon
Scorzoneroides	N	Scorzoneroides
Campanulaceae	Y	Campanulaceae
Phyteuma	Y	Phyteuma
Asterales	Y	Asterales
Boragininae	Y	Boragininae
Cynoglossoideae	N	Cynoglossoideae
Myosotis	Y	Myosotis
Alliaria petiolata	Y	Alliaria petiolata
Arabideae	Y	Arabideae
Arabis	Y	Arabis
Brassica oleracea	Y	Brassica oleracea
Brassicaceae	Y	Brassicaceae
Cardamineae	Y	Cardamineae
Amaranthus	Y	Amaranthus
Alsineae	Y	Alsineae
Caryophyllaceae	Y	Caryophyllaceae
Gypsophila repens	Y	Gypsophila repens
Sabulina	N	Sabulina
Sagineae	Y	Sagineae
Silene	Y	Silene
Silene tenuis	N	Silene tenuis
Sileneae	Y	Sileneae
Stellaria	Y	Stellaria
Stellaria nemorum	Y	Stellaria nemorum
Beta vulgaris	Y	Beta vulgaris
Chenopodiastrum hybridum	Y	Chenopodium hybridum
Chenopodioideae	Y	Chenopodioideae
Fagopyrum	Y	Fagopyrum
Polygoneae	Y	Polygoneae
Polygonoideae	Y	Polygonoideae
Polygonum	Y	Polygonum
Rheum	Y	Rheum
Rumiceae	Y	Rumiceae
Celastraceae	Y	Celastraceae
Parnassia	Y	Parnassia
Cornus macrophylla	N	Cornus macrophylla
Grubbia rosmarinifolia	N	Grubbia rosmarinifolia
Hydrangea	N	Hydrangea
Cucumis	Y	Cucumis
Viburnum	Y	Viburnum
Caprifoliaceae	Y	Caprifoliaceae
Centranthus	Y	Centranthus
Knautia	Y	Knautia
Lomelosia cretica	N	Lomelosia cretica
Lonicera	Y	Lonicera
Lonicera alpigena	Y	Lonicera alpigena
Lonicera nigra	Y	Lonicera nigra
Valeriana	Y	Valeriana
Actinidiaceae	Y	Actinidiaceae
Impatiens sect. Impatiens	N	Impatiens sect. Impatiens
Arctostaphylos uva-ursi	Y	Arctostaphylos uva-ursi
Ericoideae	Y	Ericoideae
Rhododendron	Y	Rhododendron
Rhodoreae	Y	Rhodoreae
Vaccinieae	Y	Vaccinieae
Vaccinium	Y	Vaccinium
Vaccinium ovalifolium	N	Vaccinium ovalifolium
Vaccinium vitis-idaea	Y	Vaccinium vitis-idaea
Bertholletia excelsa	N	Bertholletia excelsa
Anagallis	Y	Anagallis
Lysimachia	Y	Lysimachia
Primula	Y	Primula
Primulaceae	Y	Primulaceae
Soldanella	Y	Soldanella
Theaceae	Y	Theaceae
Anthyllis vulneraria	Y	Anthyllis vulneraria
Arachis hypogaea	N	Arachis hypogaea
Astragalus	Y	Astragalus
Cercis	Y	Cercis
Desmodium scorpiurus	N	Desmodium scorpiurus
Genisteae	Y	Genisteae
Hedysareae	Y	Hedysareae
Hedysarum	Y	Hedysarum
IRL clade	Y	IRL clade
Lathyrus	Y	Lathyrus
Lathyrus pratensis	Y	Lathyrus pratensis
Lens	Y	Lens
Loteae	Y	Loteae
Lotus	Y	Lotus
Lupinus	Y	Lupinus
Medicago	Y	Medicago
Ononis	Y	Ononis
Phaseoleae	Y	Phaseoleae
Phaseolus	Y	Phaseolus
Pisum	Y	Pisum
Robinia	Y	Robinia
Robinia pseudoacacia	Y	Robinia pseudoacacia
Trifolieae	Y	Trifolieae
Trifolium	Y	Trifolium
Vicia	Y	Vicia
Polygala	Y	Polygala
Polygala chamaebuxus	Y	Polygala chamaebuxus
Alnus	Y	Alnus
Castanea	Y	Castanea
Castanea crenata	N	Castanea crenata
Fagaceae	Y	Fagaceae
Fagus	Y	Fagus
Juglandaceae	Y	Juglandaceae
Nerium oleander	N	Nerium oleander
Gentiana	Y	Gentiana
Gentiana clusii	Y	Gentiana clusii
Gentianeae	Y	Gentianeae
Galium	Y	Galium
Rubioideae	Y	Rubioideae
Erodium	Y	Erodium
Geranium	Y	Geranium
Geranium pusillum	Y	Geranium pusillum
Geranium pyrenaicum	Y	Geranium pyrenaicum
Ajuga	Y	Ajuga
Clinopodium	Y	Clinopodium
Glechoma	Y	Glechoma
Lamiaceae	Y	Lamiaceae
Lamioideae	Y	Lamioideae
Lamium galeobdolon	Y	Lamium galeobdolon
Lavandula angustifolia	Y	Lavandula angustifolia
Mentha	Y	Mentha
Mentheae	Y	Mentheae
Bartsia alpina	Y	Bartsia alpina
Euphrasia	Y	Euphrasia
Melampyrum	Y	Melampyrum
Orobanche	Y	Orobanche
Pedicularis ascendens	Y	Pedicularis ascendens
Rhinantheae	Y	Rhinantheae
Pedaliaceae	N	Pedaliaceae
Veronica beccabunga	Y	Veronica beccabunga
Erinus alpinus	Y	Erinus alpinus
Globularia	Y	Globularia
Hippuris	Y	Hippuris
Plantago	Y	Plantago
Pocilla	N	Pocilla
Veronica	Y	Veronica
Veronica aphylla	Y	Veronica aphylla
Veronica arvensis	Y	Veronica arvensis
Buddleja	Y	Buddleja
Persea	N	Persea
Paris	Y	Paris
Veratrum	Y	Veratrum
Esula	Y	Euphorbia esula	Typo
Euphorbia	Y	Euphorbia
Euphorbiaceae	Y	Euphorbiaceae
Hypericeae	Y	Hypericeae
Hypericum	Y	Hypericum
Linaceae	Y	Linaceae
Linum	Y	Linum
Populus	Y	Populus
Saliceae	Y	Saliceae
Viola	Y	Viola
Viola brevistipulata	N	Viola brevistipulata
Helianthemum	Y	Helianthemum
Helianthemum canum	Y	Helianthemum canum
Malvoideae	Y	Malvoideae
Theobroma	N	Theobroma
Tilia	Y	Tilia
Chamaenerion angustifolium	Y	Epilobium angustifolium
Circaeeae	Y	Circaeeae
Epilobieae	Y	Epilobieae
Epilobium	Y	Epilobium
Onagreae	Y	Onagreae
asterids	Y	asterids
Pentapetalae	Y	Pentapetalae
Nuphar	Y	Nuphar
Nymphaeaceae	Y	Nymphaeaceae
Oxalis	Y	Oxalis
Blysmus compressus	Y	Blysmus compressus
Carex	Y	Carex
Carex flacca	Y	Carex flacca
Carex sylvatica	Y	Carex sylvatica
Eriophorum	Y	Eriophorum
Scirpus	Y	Scirpus
Juncus	Y	Juncus
Juncus balticus	Y	Juncus arcticus ssp. Balticus
Luzula	Y	Luzula
Agrostidinae	Y	Agrostidinae
Agrostis tolucensis	N	Agrostis tolucensis
Avena	Y	Avena
BOP clade	Y	BOP clade
Bromus	Y	Bromus
Cynosurus cristatus	Y	Cynosurus cristatus
Dactylidinae	Y	Dactylidinae
Holcus	Y	Holcus
Hordeinae	Y	Hordeinae
Melica nutans	Y	Melica nutans
Meliceae	Y	Meliceae
PACMAD clade	Y	PACMAD clade
Phragmites australis	Y	Phragmites australis
Poa	Y	Poa
Poaceae	Y	Poaceae
Poeae	Y	Poeae
Poeae Chloroplast Group 1 (Aveneae type)	Y	Poeae Chloroplast Group 1 (Aveneae type)
Poeae Chloroplast Group 2 (Poeae type)	Y	Poeae Chloroplast Group 2 (Poeae type)
Sorghinae	Y	Sorghinae
Eschscholzia	Y	Eschscholzia
Papaveroideae	Y	Papaveroideae
Aconitum tanguticum	N	Aconitum tanguticum
Anemone	Y	Anemone
Anemone hepatica	Y	Hepatica nobilis
Aquilegia	Y	Aquilegia
Caltha	Y	Caltha
Clematis	Y	Clematis
Delphinieae	Y	Delphinieae
Ficaria verna	Y	Ranunculus ficaria
Ranunculoideae	Y	Ranunculoideae
Ranunculus	Y	Ranunculus
Ranunculus gramineus	Y	Ranunculus gramineus
Ranunculus occidentalis	N	Ranunculus occidentalis
Thalictrum	Y	Thalictrum
Cannabis sativa	Y	Cannabis sativa
Rhamneae	Y	Rhamneae
Agrimonia eupatoria	Y	Agrimonia eupatoria
Alchemilla	Y	Alchemilla
Colurieae	Y	Colurieae
Dryadoideae	Y	Dryadoideae
Filipendula ulmaria	Y	Filipendula ulmaria
Maleae	Y	Maleae
Potentilla	Y	Potentilla
Potentilleae	Y	Potentilleae
Rosaceae	Y	Rosaceae
Rosoideae	Y	Rosoideae
Rosoideae incertae sedis	Y	Rosoideae incertae sedis
Rubus idaeus	Y	Rubus idaeus
Spiraea	Y	Spiraea
Spiraeeae	Y	Spiraeeae
Ulmaceae	Y	Ulmaceae
Parietaria	Y	Parietaria
Urtica	Y	Urtica
Viscum	Y	Viscum
Anacardiaceae	Y	Anacardiaceae
Anacardium	N	Anacardium
Cotinus	Y	Cotinus
Amyridoideae	Y	Amyridoideae
Acer	Y	Acer
Acereae	Y	Acereae
Sapindaceae	Y	Sapindaceae
Ailanthus altissima	Y	Ailanthus altissima
Liquidambar	N	Liquidambar
Sedum album	Y	Sedum album
Sedum sexangulare	Y	Sedum sexangulare
Ribes	Y	Ribes
Paeonia	Y	Paeonia
Chrysosplenium	Y	Chrysosplenium
Micranthes stellaris	Y	Saxifraga stellaris
Saxifraga	Y	Saxifraga
Saxifraga callosa	N	Saxifraga callosa
Saxifraga lingulata	N	Saxifraga lingulata
Saxifraga taygetea	N	Saxifraga taygetea
Convolvulaceae	Y	Convolvulaceae
Vitaceae	Y	Vitaceae
Chamaecyparis lawsoniana	Y	Chamaecyparis lawsoniana
Cupressaceae	Y	Cupressaceae
Platycladus orientalis	Y	Platycladus orientalis
Thuja	Y	Thuja
Taxus	Y	Taxus
Abies	Y	Abies
Cedrus	N	Cedrus
Picea	Y	Picea
Pinaceae	Y	Pinaceae
Athyrium sinense	N	Athyrium sinense
Dryopteris	Y	Dryopteris
Polystichum	Y	Polystichum
Closterium baillyanum	N	Closterium baillyanum
Cosmarium botrytis	N	Cosmarium botrytis
Staurastrum punctulatum	N	Staurastrum punctulatum

## Sheet: Vertebrates
Taxon	Included	Taxon_CH	Comment
Abramis brama	Y	Abramis brama
Barbatula	Y	Barbatula
Cottus	Y	Cottus
Cyprinidae	Y	Cyprinidae
Dicentrarchus labrax	N	Dicentrarchus labrax
Esox lucius	Y	Esox lucius
Gobio gobio	Y	Gobio gobio
Leuciscus leuciscus	Y	Leuciscus leuciscus
Oncorhynchus	Y	Oncorhynchus
Percidae	Y	Percidae
Phoxinus	Y	Phoxinus
Phoxinus phoxinus	Y	Phoxinus phoxinus
Rutilus rutilus	Y	Rutilus rutilus
Salmo salar	N	Salmo salar
Salmonidae	Y	Salmonidae
Salvelinus	Y	Salvelinus
Sparidae	N	Sparidae
Squalius cephalus	Y	Squalius cephalus
Bufo bufo	Y	Bufo bufo
Ichthyosaura alpestris	Y	Ichthyosaura alpestris
Rana temporaria	Y	Rana temporaria
Salamandra	Y	Salamandra
Salamandra atra	Y	Salamandra atra
Salamandra salamandra	Y	Salamandra salamandra
Accipiter nisus	Y	Accipiter nisus
Acrocephalus scirpaceus	Y	Acrocephalus scirpaceus
Anatidae	Y	Anatidae
Apus	Y	Apus
Ardea cinerea	Y	Ardea cinerea
Buteo	Y	Buteo
Buteo buteo	Y	Buteo buteo
Cairina moschata	N	Cairina moschata
Columba	Y	Columba
Columba oenas	Y	Columba oenas
Columbidae	Y	Columbidae
Corvidae	Y	Corvidae
Corvoidea	Y	Corvoidea
Coturnix	Y	Coturnix
Cuculus canorus	Y	Cuculus canorus
Curruca	Y	Sylvia
Dendrocopos	Y	Dendrocopos
Falco	Y	Falco
Fringilla	Y	Fringilla
Fringillidae	Y	Fringillidae
Garrulus glandarius	Y	Garrulus glandarius
Lagopus	Y	Lagopus
Lalage tricolor	N	Lalage tricolor
Lophophanes dichrous	N	Lophophanes dichrous
Meleagris gallopavo	N	Meleagris gallopavo
Meliphagidae	N	Meliphagidae
Monticola gularis	N	Monticola gularis
Muscicapidae	Y	Muscicapidae
Neognathae	Y	Neognathae
Paridae	Y	Paridae
Parus major	Y	Parus major
Passeriformes	Y	Passeriformes
Passeroidea	Y	Passeroidea
Phasianinae	Y	Phasianinae
Phylidonyris melanops	N	Phylidonyris melanops
Phylloscopidae	Y	Phylloscopidae
Picus viridis viridis	Y	Picus viridis
Poecile palustris	Y	Poecile palustris
Prunella	Y	Prunella
Prunella modularis	Y	Prunella modularis
Pyrrhocorax graculus	Y	Pyrrhocorax graculus
Sylvia atricapilla	Y	Sylvia atricapilla
Sylvioidea	Y	Sylvioidea
Tachycineta thalassina	N	Tachycineta thalassina
Tetraoninae	Y	Tetraoninae
Thraupidae	N	Thraupidae
Tiaris olivaceus	N	Tiaris olivaceus
Turdidae	Y	Turdidae
Turdus philomelos	Y	Turdus philomelos
Zootoca vivipara	Y	Zootoca vivipara
Apodemus alpicola	Y	Apodemus alpicola
Bos	N	Bos
Bos mutus	N	Bos mutus
Bos taurus	N	Bos taurus
Bovidae	Y	Bovidae
Bovinae	Y	Bovinae
Canis	N	Canis
Canis lupus	N	Canis lupus
Canis lupus familiaris	N	Canis lupus familiaris
Capra	Y	Capra
Capra ibex	Y	Capra ibex
Capreolus	Y	Capreolus
Capreolus capreolus	Y	Capreolus capreolus
Caprinae	Y	Caprinae
Cervinae	Y	Cervinae
Cervus elaphus	Y	Cervus elaphus
Chionomys nivalis	Y	Chionomys nivalis
Crocidura russula	Y	Crocidura russula
Equus	N	Equus
Felidae	N	Felidae
Felis	N	Felis
Felis catus	N	Felis catus
Glis glis	Y	Glis glis
Martes	Y	Martes
Meles meles	Y	Meles meles
Microtus	Y	Microtus
Microtus agrestis	Y	Microtus agrestis
Microtus arvalis	Y	Microtus arvalis
Muscardinus avellanarius	Y	Muscardinus avellanarius
Mustela	Y	Mustela
Mustela erminea	Y	Mustela erminea
Myodes glareolus	Y	Myodes glareolus
Neomys fodiens	Y	Neomys fodiens
Oryctolagus cuniculus	Y	Oryctolagus cuniculus
Ovis	Y	Ovis
Pipistrellus pipistrellus	Y	Pipistrellus pipistrellus
Rupicapra	Y	Rupicapra
Rupicapra rupicapra	Y	Rupicapra rupicapra
Sciurus vulgaris	Y	Sciurus vulgaris
Sorex	Y	Sorex
Sorex araneus	Y	Sorex araneus
Sorex minutus	Y	Sorex minutus
Sus	Y	Sus
Sus scrofa	Y	Sus scrofa
Sylvaemus group	Y	Sylvaemus group
Talpa	Y	Talpa
Talpa europaea	Y	Talpa europaea
Terricola subterraneus	Y	Microtus subterraneus
Vulpes	Y	Vulpes
Vulpes vulpes	Y	Vulpes vulpes
