# Supplementary material for: Catchment-based sampling of river eDNA integrates terrestrial and aquatic biodiversity of alpine landscapes
Source: Oecologia. 2023 Aug 9;202(4):699–713. doi: 10.1007/s00442-023-05428-4 (PMC10475001; doi:10.1007/s00442-023-05428-4)
Supplement: Supplementary file 4 — Supplementary file4 (XLSX 59 KB) [file 442_2023_5428_MOESM4_ESM.xlsx]

## Sheet: taxon_list_catchment_supplement
Catchment-based sampling of river eDNA integrates terrestrial and aquatic biodiversity of alpine landscapes Merin Reji Chacko, Florian Altermatt, Fabian Fopp, Antoine Guisan, Thomas Keggin, Arnaud Lyet, Pierre-Louis Rey, Eilísh Richards, Alice Valentini, Conor Waldock, Loïc Pellissier *Corresponding authors: merin.rejichacko@gmail.com, loic.pellissier@usys.ethz.ch
Supporting Information 4: Taxon List Per Catchment
The taxa identified by the bioinformatic analysis, that are historically known to be present in the region. The catchment identities correspond with the IDs in Figure 1 (Main document).
Catchment	Group	Class	Taxon	Rank
A	Chordata	Actinopteri	Salmonidae	Family
			Cottus	Genus
			Oncorhynchus	Genus
		Amphibia	Bufo bufo	Species
			Rana temporaria	Species
		Aves	Fringilla	Genus
		Mammalia	Sylvaemus group	Genus
			Capra ibex	Species
			Capreolus capreolus	Species
			Cervus elaphus	Species
			Chionomys nivalis	Species
			Meles meles	Species
			Microtus agrestis	Species
			Microtus arvalis	Species
			Mustela erminea	Species
			Myodes glareolus	Species
			Neomys fodiens	Species
			Pipistrellus pipistrellus	Species
			Rupicapra rupicapra	Species
			Sorex araneus	Species
			Sorex minutus	Species
			Vulpes vulpes	Species
	Spermatophyta	Bryopsida	Bartramiaceae	Family
			Bryaceae	Family
			Palustriella	Genus
			Seligeria	Genus
			Brachythecium rutabulum	Species
			Cratoneuron filicinum	Species
			Didymodon tophaceus	Species
			Eucladium verticillatum	Species
			Oxyrrhynchium hians	Species
			Thamnobryum neckeroides	Species
		Magnoliopsida	apioid superclade	Superclade
			BOP clade	Clade
			Asterales	Order
			Actinidiaceae	Family
			Anacardiaceae	Family
			Asteraceae	Family
			Campanulaceae	Family
			Caprifoliaceae	Family
			Nymphaeaceae	Family
			Primulaceae	Family
			Rosaceae	Family
			Theaceae	Family
			Ulmaceae	Family
			Vitaceae	Family
			Apioideae	Subfamily
			Asteroideae	Subfamily
			Papaveroideae	Subfamily
			Polygonoideae	Subfamily
			Rosoideae	Subfamily
			Rubioideae	Subfamily
			Cardamineae	Tribe
			Colurieae	Tribe
			Delphinieae	Tribe
			Hedysareae	Tribe
			Maleae	Tribe
			Meliceae	Tribe
			Mentheae	Tribe
			Poeae	Tribe
			Rhinantheae	Tribe
			Rumiceae	Tribe
			Saliceae	Tribe
			Vaccinieae	Tribe
			Agrostidinae	Subtribe
			Dactylidinae	Subtribe
			Orchidinae	Subtribe
			Poeae Chloroplast Group 1 (Aveneae type)	Subtribe
			Poeae Chloroplast Group 2 (Poeae type)	Subtribe
			Scandicinae	Subtribe
			Acer	Genus
			Ajuga	Genus
			Alchemilla	Genus
			Alnus	Genus
			Amaranthus	Genus
			Anagallis	Genus
			Anemone	Genus
			Asparagus	Genus
			Avena	Genus
			Buddleja	Genus
			Caltha	Genus
			Carex	Genus
			Castanea	Genus
			Centranthus	Genus
			Cercis	Genus
			Clinopodium	Genus
			Cotinus	Genus
			Cucumis	Genus
			Epilobium	Genus
			Erodium	Genus
			Fagopyrum	Genus
			Fagus	Genus
			Galium	Genus
			Geranium	Genus
			Globularia	Genus
			Helianthemum	Genus
			Hippuris	Genus
			Holcus	Genus
			Hydrangea	Genus
			Iris	Genus
			Juncus	Genus
			Knautia	Genus
			Lens	Genus
			Leontodon	Genus
			Lonicera	Genus
			Lotus	Genus
			Lupinus	Genus
			Lysimachia	Genus
			Mentha	Genus
			Narcissus	Genus
			Nuphar	Genus
			Oxalis	Genus
			Parietaria	Genus
			Phaseolus	Genus
			Pisum	Genus
			Plantago	Genus
			Polygonum	Genus
			Populus	Genus
			Ranunculus	Genus
			Rheum	Genus
			Robinia	Genus
			Saxifraga	Genus
			Silene	Genus
			Spiraea	Genus
			Thalictrum	Genus
			Trifolium	Genus
			Urtica	Genus
			Valeriana	Genus
			Veronica	Genus
			Viburnum	Genus
			Vicia	Genus
			Viscum	Genus
			Agrimonia eupatoria	Species
			Ailanthus altissima	Species
			Anthyllis vulneraria	Species
			Arctostaphylos uva-ursi	Species
			Beta vulgaris	Species
			Brassica oleracea	Species
			Bupleurum falcatum	Species
			Cannabis sativa	Species
			Chenopodium hybridum	Species
			Cynosurus cristatus	Species
			Epilobium angustifolium	Species
			Euphorbia esula	Species
			Filipendula ulmaria	Species
			Geranium pusillum	Species
			Helianthemum canum	Species
			Lathyrus pratensis	Species
			Lonicera nigra	Species
			Meum athamanticum	Species
			Phragmites australis	Species
			Ranunculus gramineus	Species
			Robinia pseudoacacia	Species
			Rubus idaeus	Species
			Triglochin palustris	Species
			Vaccinium vitis-idaea	Species
			Veronica beccabunga	Species
		Pinopsida	Abies	Genus
			Picea	Genus
			Platycladus	Genus
			Chamaecyparis lawsoniana	Species
			Platycladus orientalis	Species
		Polypodiopsida	Dryopteris	Genus
			Polystichum	Genus
B	Chordata	Actinopteri	Salmonidae	Family
		Amphibia	Rana temporaria	Species
		Aves	Paridae	Family
			Phasianinae	Subfamily
			Fringilla	Genus
		Mammalia	Martes	Genus
			Sorex	Genus
			Capra ibex	Species
			Capreolus capreolus	Species
			Cervus elaphus	Species
			Microtus arvalis	Species
			Myodes glareolus	Species
			Neomys fodiens	Species
			Sorex araneus	Species
			Sus scrofa	Species
			Talpa europaea	Species
	Spermatophyta	Bryopsida	Bartramiaceae	Family
			Bryaceae	Family
			Palustriella	Genus
			Seligeria	Genus
			Brachythecium rutabulum	Species
			Cratoneuron filicinum	Species
			Didymodon tophaceus	Species
			Eucladium verticillatum	Species
			Oxyrrhynchium hians	Species
			Thamnobryum neckeroides	Species
		Magnoliopsida	apioid superclade	Superclade
			Asterales	Order
			Actinidiaceae	Family
			Anacardiaceae	Family
			Asteraceae	Family
			Brassicaceae	Family
			Campanulaceae	Family
			Convolvulaceae	Family
			Nymphaeaceae	Family
			Primulaceae	Family
			Rosaceae	Family
			Theaceae	Family
			Ulmaceae	Family
			Vitaceae	Family
			Apioideae	Subfamily
			Asteroideae	Subfamily
			Crocoideae	Subfamily
			Dryadoideae	Subfamily
			Papaveroideae	Subfamily
			Polygonoideae	Subfamily
			Ranunculoideae	Subfamily
			Rosoideae	Subfamily
			Arabideae	Tribe
			Colurieae	Tribe
			Delphinieae	Tribe
			Maleae	Tribe
			Mentheae	Tribe
			Poeae	Tribe
			Rumiceae	Tribe
			Saliceae	Tribe
			Sileneae	Tribe
			Vaccinieae	Tribe
			Dactylidinae	Subtribe
			Orchidinae	Subtribe
			Poeae Chloroplast Group 1 (Aveneae type)	Subtribe
			Poeae Chloroplast Group 2 (Poeae type)	Subtribe
			Scandicinae	Subtribe
			Acer	Genus
			Ajuga	Genus
			Alchemilla	Genus
			Alnus	Genus
			Amaranthus	Genus
			Anagallis	Genus
			Aquilegia	Genus
			Arabis	Genus
			Asparagus	Genus
			Astrantia	Genus
			Avena	Genus
			Bromus	Genus
			Buddleja	Genus
			Caltha	Genus
			Carex	Genus
			Castanea	Genus
			Centranthus	Genus
			Cercis	Genus
			Chrysosplenium	Genus
			Cotinus	Genus
			Cucumis	Genus
			Epilobium	Genus
			Erodium	Genus
			Euphrasia	Genus
			Fagopyrum	Genus
			Fagus	Genus
			Galium	Genus
			Gentiana	Genus
			Geranium	Genus
			Globularia	Genus
			Helianthemum	Genus
			Hippuris	Genus
			Holcus	Genus
			Hydrangea	Genus
			Iris	Genus
			Juncus	Genus
			Knautia	Genus
			Lens	Genus
			Lonicera	Genus
			Lotus	Genus
			Lupinus	Genus
			Lysimachia	Genus
			Mentha	Genus
			Nuphar	Genus
			Oxalis	Genus
			Parietaria	Genus
			Parnassia	Genus
			Phaseolus	Genus
			Phyteuma	Genus
			Pisum	Genus
			Plantago	Genus
			Poa	Genus
			Polygala	Genus
			Polygonum	Genus
			Populus	Genus
			Ranunculus	Genus
			Rheum	Genus
			Rhododendron	Genus
			Ribes	Genus
			Robinia	Genus
			Saxifraga	Genus
			Silene	Genus
			Spiraea	Genus
			Trifolium	Genus
			Urtica	Genus
			Valeriana	Genus
			Veratrum	Genus
			Veronica	Genus
			Viburnum	Genus
			Viscum	Genus
			Agrimonia eupatoria	Species
			Ailanthus altissima	Species
			Arctostaphylos uva-ursi	Species
			Bartsia alpina	Species
			Beta vulgaris	Species
			Brassica oleracea	Species
			Bupleurum falcatum	Species
			Cannabis sativa	Species
			Carex flacca	Species
			Carex sylvatica	Species
			Chenopodium hybridum	Species
			Cynosurus cristatus	Species
			Epilobium angustifolium	Species
			Euphorbia esula	Species
			Filipendula ulmaria	Species
			Geranium pusillum	Species
			Helianthemum canum	Species
			Lathyrus pratensis	Species
			Lonicera alpigena	Species
			Lonicera nigra	Species
			Meum athamanticum	Species
			Ranunculus gramineus	Species
			Robinia pseudoacacia	Species
			Rubus idaeus	Species
			Sedum album	Species
			Stellaria nemorum	Species
			Triglochin palustris	Species
			Vaccinium vitis-idaea	Species
		Pinopsida	Pinaceae	Family
			Abies	Genus
			Picea	Genus
			Platycladus	Genus
			Chamaecyparis lawsoniana	Species
			Platycladus orientalis	Species
		Polypodiopsida	Dryopteris	Genus
			Polystichum	Genus
C	Chordata	Actinopteri	Salmonidae	Family
			Oncorhynchus	Genus
		Amphibia	Bufo bufo	Species
			Rana temporaria	Species
			Salamandra atra	Species
		Aves	Neognathae	Infraclass
			Passeriformes	Order
			Sylvioidea	Superfamily
			Anatidae	Family
			Columbidae	Family
			Fringillidae	Family
			Paridae	Family
			Phasianinae	Subfamily
			Tetraoninae	Subfamily
			Coturnix	Genus
			Fringilla	Genus
			Ardea cinerea	Species
			Buteo buteo	Species
			Cuculus canorus	Species
			Poecile palustris	Species
			Sylvia atricapilla	Species
		Mammalia	Sorex	Genus
			Sylvaemus group	Genus
			Capra ibex	Species
			Capreolus capreolus	Species
			Cervus elaphus	Species
			Crocidura russula	Species
			Microtus agrestis	Species
			Microtus arvalis	Species
			Microtus subterraneus	Species
			Muscardinus avellanarius	Species
			Mustela erminea	Species
			Myodes glareolus	Species
			Neomys fodiens	Species
			Pipistrellus pipistrellus	Species
			Rupicapra rupicapra	Species
			Sciurus vulgaris	Species
			Sorex araneus	Species
			Sorex minutus	Species
			Sus scrofa	Species
			Vulpes vulpes	Species
	Spermatophyta	Bryopsida	Bartramiaceae	Family
			Bryaceae	Family
			Palustriella	Genus
			Seligeria	Genus
			Brachythecium rutabulum	Species
			Cratoneuron filicinum	Species
			Didymodon tophaceus	Species
			Eucladium verticillatum	Species
			Oxyrrhynchium hians	Species
			Thamnobryum neckeroides	Species
		Magnoliopsida	apioid superclade	Superclade
			IRL clade	Clade
			Asterales	Order
			Actinidiaceae	Family
			Anacardiaceae	Family
			Asteraceae	Family
			Brassicaceae	Family
			Campanulaceae	Family
			Caprifoliaceae	Family
			Nymphaeaceae	Family
			Primulaceae	Family
			Rosaceae	Family
			Theaceae	Family
			Ulmaceae	Family
			Vitaceae	Family
			Apioideae	Subfamily
			Asteroideae	Subfamily
			Dryadoideae	Subfamily
			Papaveroideae	Subfamily
			Polygonoideae	Subfamily
			Ranunculoideae	Subfamily
			Rosoideae	Subfamily
			Arabideae	Tribe
			Colurieae	Tribe
			Delphinieae	Tribe
			Epilobieae	Tribe
			Maleae	Tribe
			Meliceae	Tribe
			Mentheae	Tribe
			Phaseoleae	Tribe
			Poeae	Tribe
			Rhamneae	Tribe
			Rhinantheae	Tribe
			Rhodoreae	Tribe
			Rumiceae	Tribe
			Saliceae	Tribe
			Sileneae	Tribe
			Trifolieae	Tribe
			Vaccinieae	Tribe
			Agrostidinae	Subtribe
			Dactylidinae	Subtribe
			Poeae Chloroplast Group 1 (Aveneae type)	Subtribe
			Poeae Chloroplast Group 2 (Poeae type)	Subtribe
			Scandicinae	Subtribe
			Acer	Genus
			Achillea	Genus
			Ajuga	Genus
			Alchemilla	Genus
			Allium	Genus
			Alnus	Genus
			Amaranthus	Genus
			Anagallis	Genus
			Anemone	Genus
			Asparagus	Genus
			Astragalus	Genus
			Astrantia	Genus
			Avena	Genus
			Bromus	Genus
			Buddleja	Genus
			Bupleurum	Genus
			Caltha	Genus
			Carex	Genus
			Castanea	Genus
			Centranthus	Genus
			Cercis	Genus
			Chrysosplenium	Genus
			Cotinus	Genus
			Cucumis	Genus
			Epilobium	Genus
			Erodium	Genus
			Euphrasia	Genus
			Fagopyrum	Genus
			Galium	Genus
			Gentiana	Genus
			Geranium	Genus
			Glechoma	Genus
			Hedysarum	Genus
			Helianthemum	Genus
			Hippuris	Genus
			Hydrangea	Genus
			Iris	Genus
			Juncus	Genus
			Knautia	Genus
			Lens	Genus
			Lonicera	Genus
			Lotus	Genus
			Lupinus	Genus
			Luzula	Genus
			Lysimachia	Genus
			Mentha	Genus
			Nuphar	Genus
			Oxalis	Genus
			Parietaria	Genus
			Phaseolus	Genus
			Phyteuma	Genus
			Pisum	Genus
			Plantago	Genus
			Polygonum	Genus
			Populus	Genus
			Potentilla	Genus
			Ranunculus	Genus
			Rheum	Genus
			Rhododendron	Genus
			Ribes	Genus
			Robinia	Genus
			Saxifraga	Genus
			Silene	Genus
			Soldanella	Genus
			Spiraea	Genus
			Thalictrum	Genus
			Trifolium	Genus
			Urtica	Genus
			Valeriana	Genus
			Veratrum	Genus
			Veronica	Genus
			Viscum	Genus
			Achillea macrophylla	Species
			Agrimonia eupatoria	Species
			Ailanthus altissima	Species
			Anthyllis vulneraria	Species
			Arctostaphylos uva-ursi	Species
			Bartsia alpina	Species
			Beta vulgaris	Species
			Brassica oleracea	Species
			Bupleurum falcatum	Species
			Cannabis sativa	Species
			Chenopodium hybridum	Species
			Cynosurus cristatus	Species
			Epilobium angustifolium	Species
			Euphorbia esula	Species
			Filipendula ulmaria	Species
			Geranium pusillum	Species
			Gypsophila repens	Species
			Helianthemum canum	Species
			Lathyrus pratensis	Species
			Lonicera alpigena	Species
			Lonicera nigra	Species
			Meum athamanticum	Species
			Ranunculus gramineus	Species
			Robinia pseudoacacia	Species
			Rubus idaeus	Species
			Stellaria nemorum	Species
			Triglochin palustris	Species
			Vaccinium vitis-idaea	Species
			Rosoideae incertae sedis	Unranked
		Pinopsida	Abies	Genus
			Picea	Genus
			Platycladus	Genus
			Chamaecyparis lawsoniana	Species
			Platycladus orientalis	Species
		Polypodiopsida	Dryopteris	Genus
			Polystichum	Genus
D	Chordata	Actinopteri	Cyprinidae	Family
			Percidae	Family
			Salmonidae	Family
			Barbatula	Genus
			Oncorhynchus	Genus
			Abramis brama	Species
			Esox lucius	Species
			Gobio gobio	Species
			Leuciscus leuciscus	Species
			Phoxinus phoxinus	Species
			Rutilus rutilus	Species
			Squalius cephalus	Species
		Amphibia	Bufo bufo	Species
			Ichthyosaura alpestris	Species
			Rana temporaria	Species
		Aves	Passeriformes	Order
			Anatidae	Family
			Corvidae	Family
			Fringillidae	Family
			Paridae	Family
			Turdidae	Family
			Phasianinae	Subfamily
			Dendrocopos	Genus
			Falco	Genus
			Fringilla	Genus
			Acrocephalus scirpaceus	Species
			Parus major	Species
			Sylvia atricapilla	Species
			Turdus philomelos	Species
		Mammalia	Mustela	Genus
			Sorex	Genus
			Sylvaemus group	Genus
			Apodemus alpicola	Species
			Cervus elaphus	Species
			Microtus agrestis	Species
			Microtus arvalis	Species
			Microtus subterraneus	Species
			Mustela erminea	Species
			Myodes glareolus	Species
			Neomys fodiens	Species
			Rupicapra rupicapra	Species
			Sciurus vulgaris	Species
			Sorex araneus	Species
			Sus scrofa	Species
			Talpa europaea	Species
			Vulpes vulpes	Species
	Spermatophyta	Bryopsida	Bartramiaceae	Family
			Bryaceae	Family
			Palustriella	Genus
			Seligeria	Genus
			Brachythecium rutabulum	Species
			Cratoneuron filicinum	Species
			Didymodon tophaceus	Species
			Eucladium verticillatum	Species
			Oxyrrhynchium hians	Species
			Thamnobryum neckeroides	Species
		Magnoliopsida	apioid superclade	Superclade
			PACMAD clade	Clade
			Asterales	Order
			Actinidiaceae	Family
			Anacardiaceae	Family
			Asteraceae	Family
			Brassicaceae	Family
			Campanulaceae	Family
			Caprifoliaceae	Family
			Linaceae	Family
			Nymphaeaceae	Family
			Primulaceae	Family
			Rosaceae	Family
			Theaceae	Family
			Vitaceae	Family
			Apioideae	Subfamily
			Asteroideae	Subfamily
			Crocoideae	Subfamily
			Papaveroideae	Subfamily
			Polygonoideae	Subfamily
			Ranunculoideae	Subfamily
			Rosoideae	Subfamily
			Rubioideae	Subfamily
			Anthemideae	Tribe
			Arabideae	Tribe
			Colurieae	Tribe
			Delphinieae	Tribe
			Epilobieae	Tribe
			Maleae	Tribe
			Meliceae	Tribe
			Mentheae	Tribe
			Poeae	Tribe
			Potentilleae	Tribe
			Rhinantheae	Tribe
			Rumiceae	Tribe
			Saliceae	Tribe
			Selineae	Tribe
			Sileneae	Tribe
			Trifolieae	Tribe
			Vaccinieae	Tribe
			Dactylidinae	Subtribe
			Hieraciinae	Subtribe
			Orchidinae	Subtribe
			Poeae Chloroplast Group 1 (Aveneae type)	Subtribe
			Poeae Chloroplast Group 2 (Poeae type)	Subtribe
			Scandicinae	Subtribe
			Acer	Genus
			Achillea	Genus
			Ajuga	Genus
			Alchemilla	Genus
			Allium	Genus
			Alnus	Genus
			Amaranthus	Genus
			Anagallis	Genus
			Anemone	Genus
			Asparagus	Genus
			Avena	Genus
			Buddleja	Genus
			Caltha	Genus
			Carex	Genus
			Castanea	Genus
			Centranthus	Genus
			Cercis	Genus
			Cotinus	Genus
			Cucumis	Genus
			Epilobium	Genus
			Eriophorum	Genus
			Erodium	Genus
			Euphrasia	Genus
			Fagopyrum	Genus
			Galium	Genus
			Geranium	Genus
			Helianthemum	Genus
			Hippuris	Genus
			Holcus	Genus
			Hydrangea	Genus
			Hypericum	Genus
			Iris	Genus
			Juncus	Genus
			Knautia	Genus
			Lens	Genus
			Lotus	Genus
			Lupinus	Genus
			Luzula	Genus
			Lysimachia	Genus
			Medicago	Genus
			Mentha	Genus
			Myosotis	Genus
			Nuphar	Genus
			Parietaria	Genus
			Phaseolus	Genus
			Phyteuma	Genus
			Pisum	Genus
			Plantago	Genus
			Polygonum	Genus
			Potentilla	Genus
			Ranunculus	Genus
			Rheum	Genus
			Rhododendron	Genus
			Ribes	Genus
			Robinia	Genus
			Saxifraga	Genus
			Scirpus	Genus
			Silene	Genus
			Spiraea	Genus
			Stellaria	Genus
			Thalictrum	Genus
			Trifolium	Genus
			Urtica	Genus
			Valeriana	Genus
			Veratrum	Genus
			Veronica	Genus
			Vicia	Genus
			Viscum	Genus
			Agrimonia eupatoria	Species
			Ailanthus altissima	Species
			Anthyllis vulneraria	Species
			Arctostaphylos uva-ursi	Species
			Bartsia alpina	Species
			Beta vulgaris	Species
			Blysmus compressus	Species
			Brassica oleracea	Species
			Bupleurum falcatum	Species
			Cannabis sativa	Species
			Carex flacca	Species
			Chenopodium hybridum	Species
			Cynosurus cristatus	Species
			Epilobium angustifolium	Species
			Euphorbia esula	Species
			Filipendula ulmaria	Species
			Geranium pusillum	Species
			Helianthemum canum	Species
			Lathyrus pratensis	Species
			Lonicera nigra	Species
			Meum athamanticum	Species
			Ranunculus gramineus	Species
			Robinia pseudoacacia	Species
			Rubus idaeus	Species
			Stellaria nemorum	Species
			Triglochin palustris	Species
			Vaccinium vitis-idaea	Species
			Veronica beccabunga	Species
		Pinopsida	Pinaceae	Family
			Abies	Genus
			Picea	Genus
			Platycladus	Genus
			Chamaecyparis lawsoniana	Species
			Platycladus orientalis	Species
		Polypodiopsida	Dryopteris	Genus
			Polystichum	Genus
E	Chordata	Actinopteri	Salmonidae	Family
		Amphibia	Rana temporaria	Species
			Salamandra atra	Species
			Salamandra salamandra	Species
		Aves	Passeriformes	Order
			Columbidae	Family
			Fringillidae	Family
			Turdidae	Family
			Phasianinae	Subfamily
			Apus	Genus
			Fringilla	Genus
			Parus major	Species
			Sylvia atricapilla	Species
			Turdus philomelos	Species
		Mammalia	Sorex	Genus
			Sylvaemus group	Genus
			Capreolus capreolus	Species
			Crocidura russula	Species
			Glis glis	Species
			Myodes glareolus	Species
			Neomys fodiens	Species
			Pipistrellus pipistrellus	Species
			Rupicapra rupicapra	Species
			Sciurus vulgaris	Species
			Sorex araneus	Species
			Sorex minutus	Species
			Sus scrofa	Species
			Talpa europaea	Species
	Spermatophyta	Bryopsida	Bartramiaceae	Family
			Bryaceae	Family
			Palustriella	Genus
			Seligeria	Genus
			Brachythecium rutabulum	Species
			Cratoneuron filicinum	Species
			Didymodon tophaceus	Species
			Eucladium verticillatum	Species
			Oxyrrhynchium hians	Species
			Thamnobryum neckeroides	Species
		Magnoliopsida	apioid superclade	Superclade
			asterids	Clade
			PACMAD clade	Clade
			Asterales	Order
			Actinidiaceae	Family
			Anacardiaceae	Family
			Aquifoliaceae	Family
			Araliaceae	Family
			Asteraceae	Family
			Brassicaceae	Family
			Campanulaceae	Family
			Caprifoliaceae	Family
			Celastraceae	Family
			Convolvulaceae	Family
			Euphorbiaceae	Family
			Fagaceae	Family
			Juglandaceae	Family
			Nymphaeaceae	Family
			Rosaceae	Family
			Sapindaceae	Family
			Theaceae	Family
			Ulmaceae	Family
			Vitaceae	Family
			Apioideae	Subfamily
			Asteroideae	Subfamily
			Papaveroideae	Subfamily
			Polygonoideae	Subfamily
			Rosoideae	Subfamily
			Acereae	Tribe
			Cardamineae	Tribe
			Colurieae	Tribe
			Delphinieae	Tribe
			Epilobieae	Tribe
			Hedysareae	Tribe
			Loteae	Tribe
			Maleae	Tribe
			Meliceae	Tribe
			Mentheae	Tribe
			Poeae	Tribe
			Rumiceae	Tribe
			Saliceae	Tribe
			Selineae	Tribe
			Sileneae	Tribe
			Spiraeeae	Tribe
			Vaccinieae	Tribe
			Agrostidinae	Subtribe
			Boragininae	Subtribe
			Dactylidinae	Subtribe
			Poeae Chloroplast Group 1 (Aveneae type)	Subtribe
			Poeae Chloroplast Group 2 (Poeae type)	Subtribe
			Scandicinae	Subtribe
			Acer	Genus
			Ajuga	Genus
			Allium	Genus
			Alnus	Genus
			Amaranthus	Genus
			Anagallis	Genus
			Anemone	Genus
			Asparagus	Genus
			Avena	Genus
			Bromus	Genus
			Buddleja	Genus
			Caltha	Genus
			Carex	Genus
			Castanea	Genus
			Centranthus	Genus
			Cercis	Genus
			Clematis	Genus
			Cotinus	Genus
			Cucumis	Genus
			Epilobium	Genus
			Erodium	Genus
			Fagopyrum	Genus
			Fagus	Genus
			Galium	Genus
			Gentiana	Genus
			Geranium	Genus
			Glechoma	Genus
			Helianthemum	Genus
			Hippuris	Genus
			Holcus	Genus
			Hydrangea	Genus
			Iris	Genus
			Juncus	Genus
			Knautia	Genus
			Lathyrus	Genus
			Lens	Genus
			Lonicera	Genus
			Lotus	Genus
			Lupinus	Genus
			Lysimachia	Genus
			Medicago	Genus
			Mentha	Genus
			Nuphar	Genus
			Oxalis	Genus
			Parietaria	Genus
			Phaseolus	Genus
			Phyteuma	Genus
			Pisum	Genus
			Plantago	Genus
			Polygonum	Genus
			Populus	Genus
			Primula	Genus
			Ranunculus	Genus
			Rheum	Genus
			Robinia	Genus
			Saxifraga	Genus
			Scirpus	Genus
			Silene	Genus
			Spiraea	Genus
			Tilia	Genus
			Trifolium	Genus
			Urtica	Genus
			Valeriana	Genus
			Veronica	Genus
			Viburnum	Genus
			Viscum	Genus
			Agrimonia eupatoria	Species
			Ailanthus altissima	Species
			Anthyllis vulneraria	Species
			Arctostaphylos uva-ursi	Species
			Beta vulgaris	Species
			Brassica oleracea	Species
			Bupleurum falcatum	Species
			Cannabis sativa	Species
			Carex flacca	Species
			Chenopodium hybridum	Species
			Cynosurus cristatus	Species
			Epilobium angustifolium	Species
			Euphorbia esula	Species
			Filipendula ulmaria	Species
			Geranium pusillum	Species
			Geranium pyrenaicum	Species
			Helianthemum canum	Species
			Lamium galeobdolon	Species
			Lathyrus pratensis	Species
			Lonicera nigra	Species
			Meum athamanticum	Species
			Pedicularis ascendens	Species
			Phragmites australis	Species
			Ranunculus gramineus	Species
			Robinia pseudoacacia	Species
			Triglochin palustris	Species
			Vaccinium vitis-idaea	Species
			Veronica beccabunga	Species
		Pinopsida	Cupressaceae	Family
			Pinaceae	Family
			Abies	Genus
			Picea	Genus
			Platycladus	Genus
			Taxus	Genus
			Chamaecyparis lawsoniana	Species
			Platycladus orientalis	Species
		Polypodiopsida	Dryopteris	Genus
			Polystichum	Genus
F	Chordata	Actinopteri	Salmonidae	Family
		Actinopteri	Oncorhynchus	Genus
		Amphibia	Rana temporaria	Species
		Amphibia	Salamandra salamandra	Species
		Aves	Passeriformes	Order
		Aves	Anatidae	Family
		Aves	Columbidae	Family
		Aves	Phylloscopidae	Family
		Aves	Phasianinae	Subfamily
		Aves	Columba	Genus
		Aves	Fringilla	Genus
		Aves	Prunella	Genus
		Aves	Columba oenas	Species
		Aves	Garrulus glandarius	Species
		Aves	Parus major	Species
		Aves	Sylvia atricapilla	Species
		Aves	Turdus philomelos	Species
		Mammalia	Martes	Genus
		Mammalia	Ovis	Genus
		Mammalia	Sylvaemus group	Genus
		Mammalia	Capreolus capreolus	Species
		Mammalia	Cervus elaphus	Species
		Mammalia	Glis glis	Species
		Mammalia	Meles meles	Species
		Mammalia	Neomys fodiens	Species
		Mammalia	Sus scrofa	Species
		Mammalia	Vulpes vulpes	Species
	Spermatophyta	Bryopsida	Bartramiaceae	Family
			Bryaceae	Family
			Palustriella	Genus
			Seligeria	Genus
			Brachythecium rutabulum	Species
			Cratoneuron filicinum	Species
			Didymodon tophaceus	Species
			Eucladium verticillatum	Species
			Oxyrrhynchium hians	Species
			Thamnobryum neckeroides	Species
		Magnoliopsida	apioid superclade	Superclade
			asterids	Clade
			BOP clade	Clade
			PACMAD clade	Clade
			Pentapetalae	Clade
			Asterales	Order
			Actinidiaceae	Family
			Anacardiaceae	Family
			Aquifoliaceae	Family
			Araliaceae	Family
			Asteraceae	Family
			Brassicaceae	Family
			Campanulaceae	Family
			Caprifoliaceae	Family
			Convolvulaceae	Family
			Fagaceae	Family
			Juglandaceae	Family
			Lamiaceae	Family
			Nymphaeaceae	Family
			Primulaceae	Family
			Rosaceae	Family
			Theaceae	Family
			Ulmaceae	Family
			Vitaceae	Family
			Apioideae	Subfamily
			Asteroideae	Subfamily
			Papaveroideae	Subfamily
			Polygonoideae	Subfamily
			Rosoideae	Subfamily
			Colurieae	Tribe
			Genisteae	Tribe
			Hedysareae	Tribe
			Loteae	Tribe
			Maleae	Tribe
			Mentheae	Tribe
			Poeae	Tribe
			Rhamneae	Tribe
			Rumiceae	Tribe
			Saliceae	Tribe
			Selineae	Tribe
			Sileneae	Tribe
			Agrostidinae	Subtribe
			Dactylidinae	Subtribe
			Poeae Chloroplast Group 1 (Aveneae type)	Subtribe
			Scandicinae	Subtribe
			Acer	Genus
			Achillea	Genus
			Ajuga	Genus
			Allium	Genus
			Alnus	Genus
			Amaranthus	Genus
			Anagallis	Genus
			Anemone	Genus
			Aquilegia	Genus
			Asparagus	Genus
			Astrantia	Genus
			Avena	Genus
			Bromus	Genus
			Buddleja	Genus
			Caltha	Genus
			Castanea	Genus
			Centranthus	Genus
			Cercis	Genus
			Chaerophyllum	Genus
			Clematis	Genus
			Cotinus	Genus
			Cucumis	Genus
			Epilobium	Genus
			Erodium	Genus
			Fagopyrum	Genus
			Fagus	Genus
			Galium	Genus
			Geranium	Genus
			Glechoma	Genus
			Helianthemum	Genus
			Hippuris	Genus
			Holcus	Genus
			Hydrangea	Genus
			Iris	Genus
			Knautia	Genus
			Lens	Genus
			Linum	Genus
			Lonicera	Genus
			Lotus	Genus
			Lupinus	Genus
			Lysimachia	Genus
			Nuphar	Genus
			Ononis	Genus
			Oxalis	Genus
			Parietaria	Genus
			Phaseolus	Genus
			Phyteuma	Genus
			Pisum	Genus
			Plantago	Genus
			Polygonum	Genus
			Populus	Genus
			Ranunculus	Genus
			Rheum	Genus
			Robinia	Genus
			Spiraea	Genus
			Tilia	Genus
			Trifolium	Genus
			Urtica	Genus
			Veratrum	Genus
			Veronica	Genus
			Viburnum	Genus
			Viola	Genus
			Viscum	Genus
			Agrimonia eupatoria	Species
			Ailanthus altissima	Species
			Arctostaphylos uva-ursi	Species
			Beta vulgaris	Species
			Brassica oleracea	Species
			Bupleurum falcatum	Species
			Cannabis sativa	Species
			Carex flacca	Species
			Chenopodium hybridum	Species
			Cynosurus cristatus	Species
			Epilobium angustifolium	Species
			Euphorbia esula	Species
			Filipendula ulmaria	Species
			Geranium pusillum	Species
			Helianthemum canum	Species
			Hepatica nobilis	Species
			Lathyrus pratensis	Species
			Meum athamanticum	Species
			Ranunculus ficaria	Species
			Ranunculus gramineus	Species
			Robinia pseudoacacia	Species
			Rubus idaeus	Species
			Triglochin palustris	Species
			Vaccinium vitis-idaea	Species
		Pinopsida	Pinaceae	Family
			Abies	Genus
			Picea	Genus
			Platycladus	Genus
			Taxus	Genus
			Chamaecyparis lawsoniana	Species
			Platycladus orientalis	Species
		Polypodiopsida	Dryopteris	Genus
			Polystichum	Genus
G	Chordata	Actinopteri	Salmonidae	Family
			Oncorhynchus	Genus
		Amphibia	Bufo bufo	Species
			Ichthyosaura alpestris	Species
			Rana temporaria	Species
			Salamandra salamandra	Species
		Aves	Passeriformes	Order
			Corvoidea	Superfamily
			Columbidae	Family
			Corvidae	Family
			Paridae	Family
			Phasianinae	Subfamily
			Fringilla	Genus
			Sylvia	Genus
			Ardea cinerea	Species
			Garrulus glandarius	Species
			Picus viridis	Species
			Sylvia atricapilla	Species
		Mammalia	Ovis	Genus
			Sorex	Genus
			Sylvaemus group	Genus
			Capreolus capreolus	Species
			Cervus elaphus	Species
			Chionomys nivalis	Species
			Crocidura russula	Species
			Glis glis	Species
			Meles meles	Species
			Microtus agrestis	Species
			Microtus arvalis	Species
			Microtus subterraneus	Species
			Muscardinus avellanarius	Species
			Myodes glareolus	Species
			Neomys fodiens	Species
			Rupicapra rupicapra	Species
			Sciurus vulgaris	Species
			Sorex araneus	Species
			Sorex minutus	Species
			Sus scrofa	Species
			Talpa europaea	Species
			Vulpes vulpes	Species
	Spermatophyta	Bryopsida	Bartramiaceae	Family
			Bryaceae	Family
			Palustriella	Genus
			Seligeria	Genus
			Brachythecium rutabulum	Species
			Cratoneuron filicinum	Species
			Didymodon tophaceus	Species
			Eucladium verticillatum	Species
			Oxyrrhynchium hians	Species
			Thamnobryum neckeroides	Species
		Magnoliopsida	apioid superclade	Superclade
			asterids	Clade
			BOP clade	Clade
			PACMAD clade	Clade
			Asterales	Order
			Actinidiaceae	Family
			Anacardiaceae	Family
			Araliaceae	Family
			Asteraceae	Family
			Brassicaceae	Family
			Campanulaceae	Family
			Juglandaceae	Family
			Linaceae	Family
			Nymphaeaceae	Family
			Primulaceae	Family
			Rosaceae	Family
			Theaceae	Family
			Ulmaceae	Family
			Vitaceae	Family
			Apioideae	Subfamily
			Asteroideae	Subfamily
			Crocoideae	Subfamily
			Malvoideae	Subfamily
			Papaveroideae	Subfamily
			Polygonoideae	Subfamily
			Ranunculoideae	Subfamily
			Rosoideae	Subfamily
			Rubioideae	Subfamily
			Circaeeae	Tribe
			Colurieae	Tribe
			Delphinieae	Tribe
			Epilobieae	Tribe
			Genisteae	Tribe
			Loteae	Tribe
			Maleae	Tribe
			Meliceae	Tribe
			Mentheae	Tribe
			Poeae	Tribe
			Polygoneae	Tribe
			Rumiceae	Tribe
			Saliceae	Tribe
			Selineae	Tribe
			Sileneae	Tribe
			Trifolieae	Tribe
			Vaccinieae	Tribe
			Boragininae	Subtribe
			Dactylidinae	Subtribe
			Orchidinae	Subtribe
			Poeae Chloroplast Group 1 (Aveneae type)	Subtribe
			Poeae Chloroplast Group 2 (Poeae type)	Subtribe
			Scandicinae	Subtribe
			Acer	Genus
			Ajuga	Genus
			Alchemilla	Genus
			Allium	Genus
			Alnus	Genus
			Amaranthus	Genus
			Anagallis	Genus
			Anemone	Genus
			Arabis	Genus
			Asparagus	Genus
			Astrantia	Genus
			Avena	Genus
			Bromus	Genus
			Buddleja	Genus
			Caltha	Genus
			Carex	Genus
			Castanea	Genus
			Centranthus	Genus
			Cercis	Genus
			Clematis	Genus
			Cotinus	Genus
			Cucumis	Genus
			Epilobium	Genus
			Erodium	Genus
			Euphrasia	Genus
			Fagopyrum	Genus
			Fagus	Genus
			Galium	Genus
			Gentiana	Genus
			Geranium	Genus
			Glechoma	Genus
			Helianthemum	Genus
			Hippuris	Genus
			Holcus	Genus
			Hydrangea	Genus
			Hypericum	Genus
			Iris	Genus
			Juncus	Genus
			Knautia	Genus
			Lathyrus	Genus
			Lens	Genus
			Lonicera	Genus
			Lotus	Genus
			Lupinus	Genus
			Luzula	Genus
			Lysimachia	Genus
			Medicago	Genus
			Mentha	Genus
			Nuphar	Genus
			Oxalis	Genus
			Parietaria	Genus
			Paris	Genus
			Phaseolus	Genus
			Phyteuma	Genus
			Pisum	Genus
			Plantago	Genus
			Polygonum	Genus
			Populus	Genus
			Potentilla	Genus
			Ranunculus	Genus
			Rheum	Genus
			Rhododendron	Genus
			Ribes	Genus
			Robinia	Genus
			Saxifraga	Genus
			Scirpus	Genus
			Silene	Genus
			Spiraea	Genus
			Tilia	Genus
			Trifolium	Genus
			Urtica	Genus
			Valeriana	Genus
			Veratrum	Genus
			Veronica	Genus
			Viburnum	Genus
			Vicia	Genus
			Viola	Genus
			Viscum	Genus
			Agrimonia eupatoria	Species
			Ailanthus altissima	Species
			Arctostaphylos uva-ursi	Species
			Beta vulgaris	Species
			Blysmus compressus	Species
			Brassica oleracea	Species
			Bupleurum falcatum	Species
			Cannabis sativa	Species
			Carex flacca	Species
			Carex sylvatica	Species
			Chenopodium hybridum	Species
			Cynosurus cristatus	Species
			Epilobium angustifolium	Species
			Euphorbia esula	Species
			Filipendula ulmaria	Species
			Geranium pusillum	Species
			Helianthemum canum	Species
			Lathyrus pratensis	Species
			Lonicera nigra	Species
			Melica nutans	Species
			Meum athamanticum	Species
			Phragmites australis	Species
			Ranunculus ficaria	Species
			Ranunculus gramineus	Species
			Robinia pseudoacacia	Species
			Rubus idaeus	Species
			Triglochin palustris	Species
			Vaccinium vitis-idaea	Species
			Veronica beccabunga	Species
		Pinopsida	Pinaceae	Family
			Abies	Genus
			Picea	Genus
			Platycladus	Genus
			Taxus	Genus
			Chamaecyparis lawsoniana	Species
			Platycladus orientalis	Species
		Polypodiopsida	Dryopteris	Genus
			Polystichum	Genus
H	Chordata	Actinopteri	Salmonidae	Family
			Oncorhynchus	Genus
			Salvelinus	Genus
		Amphibia	Bufo bufo	Species
			Ichthyosaura alpestris	Species
			Rana temporaria	Species
			Salamandra atra	Species
		Aves	Passeriformes	Order
			Passeroidea	Superfamily
			Anatidae	Family
			Corvidae	Family
			Fringillidae	Family
			Muscicapidae	Family
			Paridae	Family
			Phasianinae	Subfamily
			Dendrocopos	Genus
			Lagopus	Genus
			Accipiter nisus	Species
			Buteo buteo	Species
			Garrulus glandarius	Species
			Parus major	Species
			Pyrrhocorax graculus	Species
			Sylvia atricapilla	Species
		Lepidosauria	Zootoca vivipara	Species
		Mammalia	Martes	Genus
			Sorex	Genus
			Sylvaemus group	Genus
			Apodemus alpicola	Species
			Capra ibex	Species
			Capreolus capreolus	Species
			Cervus elaphus	Species
			Chionomys nivalis	Species
			Microtus agrestis	Species
			Myodes glareolus	Species
			Rupicapra rupicapra	Species
			Sorex araneus	Species
			Sus scrofa	Species
			Talpa europaea	Species
	Spermatophyta	Bryopsida	Bartramiaceae	Family
			Bryaceae	Family
			Palustriella	Genus
			Seligeria	Genus
			Brachythecium rutabulum	Species
			Cratoneuron filicinum	Species
			Didymodon tophaceus	Species
			Eucladium verticillatum	Species
			Oxyrrhynchium hians	Species
			Thamnobryum neckeroides	Species
		Magnoliopsida	apioid superclade	Superclade
			Asterales	Order
			Actinidiaceae	Family
			Anacardiaceae	Family
			Asteraceae	Family
			Brassicaceae	Family
			Campanulaceae	Family
			Caprifoliaceae	Family
			Caryophyllaceae	Family
			Convolvulaceae	Family
			Fagaceae	Family
			Linaceae	Family
			Nymphaeaceae	Family
			Poaceae	Family
			Primulaceae	Family
			Rosaceae	Family
			Theaceae	Family
			Ulmaceae	Family
			Vitaceae	Family
			Apioideae	Subfamily
			Asteroideae	Subfamily
			Crocoideae	Subfamily
			Dryadoideae	Subfamily
			Papaveroideae	Subfamily
			Polygonoideae	Subfamily
			Ranunculoideae	Subfamily
			Rosoideae	Subfamily
			Alsineae	Tribe
			Arabideae	Tribe
			Colurieae	Tribe
			Delphinieae	Tribe
			Genisteae	Tribe
			Gentianeae	Tribe
			Loteae	Tribe
			Maleae	Tribe
			Meliceae	Tribe
			Mentheae	Tribe
			Poeae	Tribe
			Rhodoreae	Tribe
			Rumiceae	Tribe
			Saliceae	Tribe
			Selineae	Tribe
			Trifolieae	Tribe
			Vaccinieae	Tribe
			Agrostidinae	Subtribe
			Dactylidinae	Subtribe
			Orchidinae	Subtribe
			Poeae Chloroplast Group 1 (Aveneae type)	Subtribe
			Poeae Chloroplast Group 2 (Poeae type)	Subtribe
			Acer	Genus
			Ajuga	Genus
			Alchemilla	Genus
			Allium	Genus
			Alnus	Genus
			Amaranthus	Genus
			Anagallis	Genus
			Anemone	Genus
			Asparagus	Genus
			Astrantia	Genus
			Avena	Genus
			Bromus	Genus
			Buddleja	Genus
			Caltha	Genus
			Carex	Genus
			Castanea	Genus
			Centranthus	Genus
			Cercis	Genus
			Clinopodium	Genus
			Cotinus	Genus
			Cucumis	Genus
			Epilobium	Genus
			Erodium	Genus
			Euphrasia	Genus
			Fagopyrum	Genus
			Galium	Genus
			Geranium	Genus
			Globularia	Genus
			Hedysarum	Genus
			Helianthemum	Genus
			Hippuris	Genus
			Holcus	Genus
			Hydrangea	Genus
			Hypericum	Genus
			Iris	Genus
			Juncus	Genus
			Knautia	Genus
			Lens	Genus
			Lonicera	Genus
			Lotus	Genus
			Lupinus	Genus
			Luzula	Genus
			Medicago	Genus
			Mentha	Genus
			Nuphar	Genus
			Orobanche	Genus
			Oxalis	Genus
			Parietaria	Genus
			Paris	Genus
			Phaseolus	Genus
			Phyteuma	Genus
			Pisum	Genus
			Plantago	Genus
			Polygala	Genus
			Polygonum	Genus
			Populus	Genus
			Primula	Genus
			Ranunculus	Genus
			Rheum	Genus
			Robinia	Genus
			Saxifraga	Genus
			Silene	Genus
			Soldanella	Genus
			Spiraea	Genus
			Tilia	Genus
			Trifolium	Genus
			Urtica	Genus
			Vaccinium	Genus
			Valeriana	Genus
			Veratrum	Genus
			Veronica	Genus
			Viburnum	Genus
			Vicia	Genus
			Viscum	Genus
			Agrimonia eupatoria	Species
			Ailanthus altissima	Species
			Anthyllis vulneraria	Species
			Arctostaphylos uva-ursi	Species
			Bartsia alpina	Species
			Beta vulgaris	Species
			Brassica oleracea	Species
			Bupleurum falcatum	Species
			Cannabis sativa	Species
			Carex flacca	Species
			Chenopodium hybridum	Species
			Cynosurus cristatus	Species
			Epilobium angustifolium	Species
			Euphorbia esula	Species
			Filipendula ulmaria	Species
			Gentiana clusii	Species
			Geranium pusillum	Species
			Geranium pyrenaicum	Species
			Helianthemum canum	Species
			Juncus arcticus	Species
			Lathyrus pratensis	Species
			Lonicera alpigena	Species
			Lonicera nigra	Species
			Meum athamanticum	Species
			Ranunculus gramineus	Species
			Robinia pseudoacacia	Species
			Rubus idaeus	Species
			Triglochin palustris	Species
			Vaccinium vitis-idaea	Species
			Veronica arvensis	Species
		Pinopsida	Pinaceae	Family
			Abies	Genus
			Picea	Genus
			Platycladus	Genus
			Chamaecyparis lawsoniana	Species
			Platycladus orientalis	Species
		Polypodiopsida	Dryopteris	Genus
			Polystichum	Genus
I	Chordata	Actinopteri	Cyprinidae	Family
			Salmonidae	Family
		Amphibia	Bufo bufo	Species
			Rana temporaria	Species
		Aves	Passeriformes	Order
			Corvidae	Family
			Paridae	Family
			Phasianinae	Subfamily
			Fringilla	Genus
			Parus major	Species
			Poecile palustris	Species
		Mammalia	Sorex	Genus
			Sylvaemus group	Genus
			Cervus elaphus	Species
			Chionomys nivalis	Species
			Microtus agrestis	Species
			Myodes glareolus	Species
			Neomys fodiens	Species
			Rupicapra rupicapra	Species
			Sorex minutus	Species
			Sus scrofa	Species
			Vulpes vulpes	Species
	Spermatophyta	Bryopsida	Bartramiaceae	Family
			Bryaceae	Family
			Palustriella	Genus
			Seligeria	Genus
			Brachythecium rutabulum	Species
			Cratoneuron filicinum	Species
			Didymodon tophaceus	Species
			Eucladium verticillatum	Species
			Oxyrrhynchium hians	Species
			Thamnobryum neckeroides	Species
		Magnoliopsida	apioid superclade	Superclade
			asterids	Clade
			BOP clade	Clade
			IRL clade	Clade
			PACMAD clade	Clade
			Asterales	Order
			Actinidiaceae	Family
			Anacardiaceae	Family
			Araliaceae	Family
			Asteraceae	Family
			Brassicaceae	Family
			Campanulaceae	Family
			Caprifoliaceae	Family
			Convolvulaceae	Family
			Fagaceae	Family
			Juglandaceae	Family
			Nymphaeaceae	Family
			Poaceae	Family
			Primulaceae	Family
			Rosaceae	Family
			Theaceae	Family
			Ulmaceae	Family
			Vitaceae	Family
			Apioideae	Subfamily
			Asteroideae	Subfamily
			Chenopodioideae	Subfamily
			Crocoideae	Subfamily
			Dryadoideae	Subfamily
			Ericoideae	Subfamily
			Lamioideae	Subfamily
			Papaveroideae	Subfamily
			Polygonoideae	Subfamily
			Ranunculoideae	Subfamily
			Rosoideae	Subfamily
			Acereae	Tribe
			Arabideae	Tribe
			Cardamineae	Tribe
			Colurieae	Tribe
			Delphinieae	Tribe
			Epilobieae	Tribe
			Genisteae	Tribe
			Gentianeae	Tribe
			Hedysareae	Tribe
			Hypericeae	Tribe
			Loteae	Tribe
			Maleae	Tribe
			Meliceae	Tribe
			Mentheae	Tribe
			Onagreae	Tribe
			Poeae	Tribe
			Rhamneae	Tribe
			Rumiceae	Tribe
			Sagineae	Tribe
			Saliceae	Tribe
			Trifolieae	Tribe
			Vaccinieae	Tribe
			Agrostidinae	Subtribe
			Boragininae	Subtribe
			Dactylidinae	Subtribe
			Hordeinae	Subtribe
			Orchidinae	Subtribe
			Poeae Chloroplast Group 1 (Aveneae type)	Subtribe
			Poeae Chloroplast Group 2 (Poeae type)	Subtribe
			Scandicinae	Subtribe
			Sorghinae	Subtribe
			Acer	Genus
			Achillea	Genus
			Ajuga	Genus
			Alchemilla	Genus
			Allium	Genus
			Alnus	Genus
			Amaranthus	Genus
			Anagallis	Genus
			Anemone	Genus
			Aquilegia	Genus
			Arabis	Genus
			Asparagus	Genus
			Astrantia	Genus
			Avena	Genus
			Bromus	Genus
			Buddleja	Genus
			Caltha	Genus
			Carex	Genus
			Castanea	Genus
			Centranthus	Genus
			Cercis	Genus
			Chaerophyllum	Genus
			Clematis	Genus
			Clinopodium	Genus
			Cotinus	Genus
			Cucumis	Genus
			Epilobium	Genus
			Eriophorum	Genus
			Erodium	Genus
			Euphorbia	Genus
			Euphrasia	Genus
			Fagopyrum	Genus
			Fagus	Genus
			Galium	Genus
			Gentiana	Genus
			Geranium	Genus
			Glechoma	Genus
			Globularia	Genus
			Gymnadenia	Genus
			Hedysarum	Genus
			Helianthemum	Genus
			Hippuris	Genus
			Holcus	Genus
			Hydrangea	Genus
			Hypericum	Genus
			Iris	Genus
			Juncus	Genus
			Knautia	Genus
			Lens	Genus
			Leontodon	Genus
			Linum	Genus
			Lonicera	Genus
			Lotus	Genus
			Lupinus	Genus
			Luzula	Genus
			Lysimachia	Genus
			Medicago	Genus
			Melampyrum	Genus
			Mentha	Genus
			Nuphar	Genus
			Ononis	Genus
			Oxalis	Genus
			Parietaria	Genus
			Parnassia	Genus
			Phaseolus	Genus
			Pimpinella	Genus
			Pisum	Genus
			Plantago	Genus
			Polygonum	Genus
			Populus	Genus
			Ranunculus	Genus
			Rheum	Genus
			Robinia	Genus
			Saxifraga	Genus
			Silene	Genus
			Soldanella	Genus
			Spiraea	Genus
			Tilia	Genus
			Trifolium	Genus
			Urtica	Genus
			Vaccinium	Genus
			Valeriana	Genus
			Veronica	Genus
			Viburnum	Genus
			Vicia	Genus
			Viola	Genus
			Viscum	Genus
			Agrimonia eupatoria	Species
			Ailanthus altissima	Species
			Alliaria petiolata	Species
			Anthyllis vulneraria	Species
			Arctostaphylos uva-ursi	Species
			Bartsia alpina	Species
			Beta vulgaris	Species
			Blysmus compressus	Species
			Brassica oleracea	Species
			Bupleurum falcatum	Species
			Cannabis sativa	Species
			Carex flacca	Species
			Carex sylvatica	Species
			Chenopodium hybridum	Species
			Cynosurus cristatus	Species
			Epilobium angustifolium	Species
			Erinus alpinus	Species
			Euphorbia esula	Species
			Filipendula ulmaria	Species
			Geranium pusillum	Species
			Geranium pyrenaicum	Species
			Gypsophila repens	Species
			Helianthemum canum	Species
			Lathyrus pratensis	Species
			Lonicera nigra	Species
			Melica nutans	Species
			Meum athamanticum	Species
			Phragmites australis	Species
			Polygala chamaebuxus	Species
			Ranunculus ficaria	Species
			Ranunculus gramineus	Species
			Robinia pseudoacacia	Species
			Rubus idaeus	Species
			Saxifraga stellaris	Species
			Sedum album	Species
			Sedum sexangulare	Species
			Triglochin palustris	Species
			Vaccinium vitis-idaea	Species
			Veronica aphylla	Species
			Veronica beccabunga	Species
		Pinopsida	Cupressaceae	Family
			Pinaceae	Family
			Abies	Genus
			Picea	Genus
			Platycladus	Genus
			Chamaecyparis lawsoniana	Species
			Platycladus orientalis	Species
		Polypodiopsida	Dryopteris	Genus
			Polystichum	Genus
J	Chordata	Actinopteri	Percidae	Family
			Salmonidae	Family
			Salvelinus	Genus
		Amphibia	Ichthyosaura alpestris	Species
			Rana temporaria	Species
			Salamandra atra	Species
		Aves	Passeriformes	Order
			Paridae	Family
			Turdidae	Family
			Phasianinae	Subfamily
			Apus	Genus
			Lagopus	Genus
			Garrulus glandarius	Species
			Pyrrhocorax graculus	Species
			Turdus philomelos	Species
		Mammalia	Martes	Genus
			Sorex	Genus
			Capreolus capreolus	Species
			Cervus elaphus	Species
			Chionomys nivalis	Species
			Microtus agrestis	Species
			Myodes glareolus	Species
			Neomys fodiens	Species
			Oryctolagus cuniculus	Species
			Rupicapra rupicapra	Species
			Sorex araneus	Species
			Sus scrofa	Species
			Talpa europaea	Species
			Vulpes vulpes	Species
	Spermatophyta	Bryopsida	Bartramiaceae	Family
			Bryaceae	Family
			Palustriella	Genus
			Seligeria	Genus
			Brachythecium rutabulum	Species
			Cratoneuron filicinum	Species
			Didymodon tophaceus	Species
			Eucladium verticillatum	Species
			Oxyrrhynchium hians	Species
			Thamnobryum neckeroides	Species
		Magnoliopsida	PACMAD clade	Clade
			Asterales	Order
			Actinidiaceae	Family
			Anacardiaceae	Family
			Asteraceae	Family
			Brassicaceae	Family
			Campanulaceae	Family
			Caryophyllaceae	Family
			Nymphaeaceae	Family
			Rosaceae	Family
			Theaceae	Family
			Ulmaceae	Family
			Vitaceae	Family
			Apioideae	Subfamily
			Asteroideae	Subfamily
			Crocoideae	Subfamily
			Dryadoideae	Subfamily
			Papaveroideae	Subfamily
			Polygonoideae	Subfamily
			Ranunculoideae	Subfamily
			Anthemideae	Tribe
			Colurieae	Tribe
			Genisteae	Tribe
			Gentianeae	Tribe
			Hedysareae	Tribe
			Loteae	Tribe
			Maleae	Tribe
			Meliceae	Tribe
			Mentheae	Tribe
			Poeae	Tribe
			Rumiceae	Tribe
			Saliceae	Tribe
			Spiraeeae	Tribe
			Vaccinieae	Tribe
			Agrostidinae	Subtribe
			Dactylidinae	Subtribe
			Hordeinae	Subtribe
			Poeae Chloroplast Group 1 (Aveneae type)	Subtribe
			Poeae Chloroplast Group 2 (Poeae type)	Subtribe
			Acer	Genus
			Alchemilla	Genus
			Alnus	Genus
			Amaranthus	Genus
			Anagallis	Genus
			Anemone	Genus
			Asparagus	Genus
			Astragalus	Genus
			Avena	Genus
			Buddleja	Genus
			Caltha	Genus
			Carex	Genus
			Castanea	Genus
			Centranthus	Genus
			Cercis	Genus
			Cotinus	Genus
			Cucumis	Genus
			Erodium	Genus
			Fagopyrum	Genus
			Fagus	Genus
			Gentiana	Genus
			Geranium	Genus
			Hedysarum	Genus
			Helianthemum	Genus
			Hippuris	Genus
			Holcus	Genus
			Hydrangea	Genus
			Hypericum	Genus
			Iris	Genus
			Juncus	Genus
			Knautia	Genus
			Lens	Genus
			Lonicera	Genus
			Lotus	Genus
			Lupinus	Genus
			Medicago	Genus
			Mentha	Genus
			Nuphar	Genus
			Oxalis	Genus
			Parietaria	Genus
			Phaseolus	Genus
			Pisum	Genus
			Plantago	Genus
			Populus	Genus
			Ranunculus	Genus
			Rheum	Genus
			Rhododendron	Genus
			Robinia	Genus
			Saxifraga	Genus
			Silene	Genus
			Spiraea	Genus
			Thalictrum	Genus
			Trifolium	Genus
			Urtica	Genus
			Vaccinium	Genus
			Valeriana	Genus
			Veronica	Genus
			Viscum	Genus
			Agrimonia eupatoria	Species
			Ailanthus altissima	Species
			Anthyllis vulneraria	Species
			Arctostaphylos uva-ursi	Species
			Beta vulgaris	Species
			Brassica oleracea	Species
			Bupleurum falcatum	Species
			Cannabis sativa	Species
			Chenopodium hybridum	Species
			Cynosurus cristatus	Species
			Epilobium angustifolium	Species
			Euphorbia esula	Species
			Filipendula ulmaria	Species
			Geranium pusillum	Species
			Helianthemum canum	Species
			Lonicera alpigena	Species
			Meum athamanticum	Species
			Phragmites australis	Species
			Ranunculus gramineus	Species
			Robinia pseudoacacia	Species
			Rubus idaeus	Species
			Triglochin palustris	Species
			Vaccinium vitis-idaea	Species
			Rosoideae incertae sedis	Unranked
		Pinopsida	Pinaceae	Family
			Abies	Genus
			Picea	Genus
			Platycladus	Genus
			Chamaecyparis lawsoniana	Species
			Platycladus orientalis	Species
		Polypodiopsida	Dryopteris	Genus
			Polystichum	Genus
